# Supplementary material for: The Potential of Isolation Source to Predict Colonization in Avian Hosts: A Case Study in Campylobacter jejuni Strains From Three Bird Species
Source: Front Microbiol. 2018 Mar 29;9:591. doi: 10.3389/fmicb.2018.00591 (PMC5884941; doi:10.3389/fmicb.2018.00591)
Supplement: Supplementary file 3 [file Table3.XLSX]

## Sheet: sheet 1
	Table S3. Summary of faecal counts from both infection experiments.
	Duck number	Experiment	Faecal Count (cfu/ml)															Necropsy (cfu/ml)
			Day 0	Day 1	Day 2	Day 3	Day 4	Day 5	Day 6	Day 7	Day 9	Day 11	Day 13	Day 14	Day 16	Day 18	Necropsy day	Gizzard	Jejunum	Caecum	Colon
	01:01:01	1	0	100000													1	0	100	100000	10000
	01:01:02	1	0	100000													1	0	0	1000000	100000
	01:01:03	1	0	100000		100000											3	0	10000	10000000	1000000
	01:01:04	1	0	100000		10000000											3	100000	1000	100000000	100000000
	01:01:05	1	0	100000		1000000	100000			10000000	1000000	100000	100000	100000	1000000	10000	18	0	0	100000000	10000
	01:01:06	1	0	10000		100000	100000			100000	1000000	100000	10000000	1000000	1000000	10000	18	0	0	1000000	1000
	01:01:07	1	0	100000000		1000000	1000000			1000000	10000000	100000000	10000000	100000000	100000000	1000000	18	0	100	100000000	100000
	01:01:08	1	0	100000		10000	1000000			1000000	100000	1000000	1000000	1000000	10000	1000	18	100	0	100000000	1000
	01:01:09	1	0	1000000		1000000	1000000			1000000	1000000	10000000	1000000	10000000	10000	10000	18	0	0	1000000	100
	01:01:10	1	0	100000		10000000	1000000			1000000	1000000	1000000	1000000	10000000	100000	1000000	18	0	1000	10000000	1000
	01:02:01	1	0	10000													1	0	0	10000	100
	01:02:02	1	0	100													1	0	1000	10000	10000
	01:02:03	1	0	100000		0											3	0	0	1000	1000
	01:02:04	1	0	1000000		0											3	0	0	100000	10000
	01:02:05	1	0	100000		1000	100000			0	100	0	0	0	0	0	18	0	0	0	0
	01:02:06	1	0	100		1000	100000			100	10000	1000	0	100	0	0	18	0	0	1000	0
	01:02:07	1	0	1000		1000	10000			0	100	0	0	100	100	0	18	0	0	0	0
	01:02:08	1	0	100000		1000	1000000			0	0	0	0	0	0	0	18	0	0	0	0
	01:02:09	1	0	100000		10000	10000000			0	0	0	0	0	0	0	18	0	0	0	0
	01:02:10	1	0	100		10000	100000			0	100	0	0	0	1000	0	18	0	0	0	0
	01:03:01	1	0	100													1	0	0	100000	100
	01:03:02	1	0	100													1	100	0	1000000	10000
	01:03:03	1	0	1000		100000											3	0	0	10000000	100000
	01:03:04	1	0	100		100000											4	0	10000	10000000	100000
	01:03:05	1	0	100000		10000	10000			10000	100000	1000	10000	10000	0	0	18	0	0	100	100
	01:03:06	1	0	0		1000000	1000			1000	100000	10000	10000	1000000	100	10000	18	0	0	100	1000
	01:03:07	1	0	1000		10000	0			0	10000	1000	1000	1000	0	0	18	0	0	0	0
	01:03:08	1	0	0		100000	1000			100000	100000	1000000	1000000	100000	10000	0	18	0	0	100	0
	01:03:09	1	0	10000		1000000	100			1000	1000	10000	10000	10000	1000	100	18	0	0	100	0
	01:03:10	1	0	0		1000	100			10000	10000	10000	1000	100000	10000	0	18	0	0	100	0
	02:01:01	2a	0	950	18400	13300	5400	0	*	220	430	3800		*	90	720	18	0	0	192000	90
	02:01:02	2a	0	720	310	15000	45200	50	530	3600	33500	40000		310	450	3620	18	0	0	24400	1450
	02:01:03	2a	0	190	21800	1430	790	270	240	10300	2020	9400		570	0	20	18	0	0	13200	20
	02:01:04	2a	0	50	0	1050	30	30	2500	330	310	10400		4000	0	0	18	0	0	290	0
	02:02:01	2b	0	0	4600	10000	3000	110	70	3600000	2280	18000		226000	190	10300	18	10	0	440000	7900
	02:02:02	2b	0	400	2500	2700	30	56000	50000	20000000	140	30000		30	1340	400	18	20	0	1400	40
	02:02:03	2b	0	810	10300	85000	19000	23000	22800	43000000	62000	12000		32800	88000	150	18	0	0	2500	500
	02:02:04	2b	0	220	3500	11700	1100	30800	9400	1000000	248000	2370000		7600	11600	40	18	0	0	37000	610
	* Bird did not defecate/No feces taken
