# Supplementary material for: The Potential of Isolation Source to Predict Colonization in Avian Hosts: A Case Study in Campylobacter jejuni Strains From Three Bird Species
Source: Front Microbiol. 2018 Mar 29;9:591. doi: 10.3389/fmicb.2018.00591 (PMC5884941; doi:10.3389/fmicb.2018.00591)
Supplement: Supplementary file 4 [file Table4.xlsx]

## Sheet: Sheet 1
	Table S4. Summary of qPCR cfu transformed values for infection experiment 2.
	Duck number	Experiment	Strain introduced	Faeces (real-time PCR)															Necropsy (real-time PCR)
				Day 0	Day 1	Day 2	Day 3	Day 4	Day 5	Day 6	Day 7	Day 9	Day 11	Day 14	Day 16	Day 18	Necropsy day	Gizzard	Jejunum	Caecum	Colon
	02:01:01	2a	Chicken strain	**	79954.4	725653	259342	73326.5	67.9724	*	175.45	0	0	*	0	0	18	0	0	13.2839	0
	02:01:02	2a	Chicken strain	**	117787	17352	248646	406618	72.9059	0	0	0	0	0	0	51969.7	18	0	0	1.31453e+06	22.1311
	02:01:03	2a	Chicken strain	**	27093.5	608013	41077.3	9541.05	521.005	40.7095	329.793	0	0	0	0	0	18	0	0	47.855	0
	02:01:04	2a	Chicken strain	**	3028.5	25482	50372.8	0	333.992	0	0	0	0	0	0	0	18	0	0	0	0
	02:01:01	2a	Mallard strain	**	**	**	**	**	0	*	8340	6417.03	198588	*	2490	18000	18	4.25657	0	5780000	862
	02:01:02	2a	Mallard strain	**	**	**	**	**	0	22079.8	32656.5	1.21296e+06	30706.6	2000	2880	215	18	4.74779	0	694356	920
	02:01:03	2a	Mallard strain	**	**	**	**	**	0	24699.9	248516	12008.4	17566.5	175	85	166.712	18	8.30956	9.85575	245000	1060
	02:01:04	2a	Mallard strain	**	**	**	**	**	0	17184.4	4319.66	10925	9470.08	312.125	121	28.0699	18	0	3.49213	41600	60.3
	02:02:01	2b	Chicken strain	**	**	**	**	**	0	0	520	71.7836	94.1	4740.42	27.8333	94718.9	18	0	0	1.3226e+07	320683
	02:02:02	2b	Chicken strain	**	**	**	**	**	0	0	0	1000	6.90287e+06	266.018	37143.2	103632	18	0	0	13662.6	296.475
	02:02:03	2b	Chicken strain	**	**	**	**	**	0	0	94.8	109	409	873480	2.03072e+06	8359.67	18	0	0	345871	136.164
	02:02:04	2b	Chicken strain	**	**	**	**	**	0	0	0	0	876000	36005.4	3504.92	1300.26	18	0	0	4.19125e+06	0
	02:02:01	2b	Mallard strain	**	12.8543	398000	133692	32650.8	6295.31	543.409	3.3216e+06	121419	960129	8.69133e+06	13592.7	346.263	18	0	0	1.81412e+06	5580.6
	02:02:02	2b	Mallard strain	**	1852.7	86831.1	69448.5	49621.9	221596	596191	6.62011e+06	3930	152.843	17.5621	223.142	137.126	18	7.43848	3.69384	537.32	3930.38
	02:02:03	2b	Mallard strain	**	5515.23	447431	1.86008e+06	178779	513004	419124	1.4438e+07	2.58572e+06	670501	3242.07	1470.69	690.093	18	0	0	241725	251.253
	02:02:04	2b	Mallard strain	**	1624.13	52957.8	732031	103956	218257	417270	63226.7	1.85059e+07	2.00429e+07	89709.4	15.9175	9.54059	18	58.3621	0	452.14	15.0795
	*Bird did not defecate/No faeces taken
	**Strain had not been introduced
