# Supplementary material for: The Potential of Isolation Source to Predict Colonization in Avian Hosts: A Case Study in Campylobacter jejuni Strains From Three Bird Species
Source: Front Microbiol. 2018 Mar 29;9:591. doi: 10.3389/fmicb.2018.00591 (PMC5884941; doi:10.3389/fmicb.2018.00591)
Supplement: Supplementary file 5 [file Table5.XLSX]

## Sheet: Sheet1
	Table S5. Standard curve generated for qPCR
	Sample	cfu/ml	Dilution	Ct a	Ct b	Ct c	Ct Average	STDEV
	Chicken	100000000	0.1	16.21	16.16	16.2	16.19	0.0264575
		10000000	0.01	19.45	19.24	19.22	19.3033	0.12741
		1000000	0.001	22.9	22.69	22.69	22.76	0.121244
		100000	0.0001	25.83	25.76	25.71	25.7667	0.0602771
		10000	1e-05	29.9	29.49	29.35	29.58	0.285832
		1000	1e-06	33.46	33.14	34.03	33.5433	0.450814
		100	1e-07			37.81
	Sample	cfu/ml	Dilution	Ct a	Ct b	Ct c	Ct Average	STDEV
	Mallard	100000000	0.1	15.2	15.14	15.36	15.2333	0.113725
		10000000	0.01	18.88	18.88	18.64	18.8	0.138564
		1000000	0.001	22.01	21.95	21.72	21.8933	0.15308
		100000	0.0001	26.01	25.78	25.81	25.8667	0.125033
		10000	1e-05	30.42	30.79	30.31	30.5067	0.251462
		1000	1e-06	32.5	32.16	32.12	32.26	0.208806
		100	1e-07	36.02
